# Supplementary material for: Astrocyte Elevated Gene-1 Cys75 S-Palmitoylation by ZDHHC6 Regulates Its Biological Activity
Source: Biochemistry. 2022 Dec 22;62(2):543–53. doi: 10.1021/acs.biochem.2c00583 (PMC9850907; doi:10.1021/acs.biochem.2c00583)
Supplement: Supplementary file 1 — bi2c00583_si_001.xlsx [file bi2c00583_si_001.xlsx]

## Sheet: Sheet1
Symbol	logFC	p-value	FDR
Thra	-0.47501	0.000925022	0.025106
Cdkn1a	-0.1808	0.00167728	0.0394096
Tap1	-0.43227	7.73641e-05	0.00387687
Cyp1a1	-0.75326	0.00058224	0.0175793
F2rl1	-0.235816	0.000708699	0.020476
Ifi27	-0.266514	8.47145e-05	0.00415893
Slco1a4	-0.499748	1.6787e-06	0.000149071
Nox4	-0.439316	2.03462e-12	8.19069e-10
Ptgfr	-0.595777	7.46031e-09	1.30577e-06
Cblb	-0.199717	0.001576	0.0378167
Ccni	-0.213831	0.000532748	0.0166684
Abcb4	-0.36454	7.87326e-06	0.000562635
Hmgcs2	-0.561232	7.8368e-09	1.34599e-06
Cd36	-0.475926	9.86529e-09	1.61004e-06
Iigp1	-0.192989	0.000596992	0.017935
Egr1	-0.449627	9.45472e-08	1.21473e-05
Tymp	-0.794771	8.42764e-05	0.00415431
Angptl4	-0.213855	0.00108046	0.0277633
Fgf21	-0.961709	6.08239e-06	0.000464199
Sirpa	-0.660952	0.000459417	0.014915
Cxadr	-0.187182	0.00100927	0.0266136
Rapgef2	-0.210352	0.000248122	0.00939364
Foxo1	-0.230439	0.000119468	0.00554213
Muc2	-0.92935	1.47824e-05	0.000964095
Lpin2	-0.207438	0.00137449	0.0338079
Med13	-0.278401	2.40846e-05	0.00143187
Lpin1	-0.360166	4.58041e-06	0.000361553
Acsl1	-0.223244	0.000847181	0.0234668
Slc7a2	-0.284362	0.000146878	0.00645036
St3gal5	-0.285214	0.00161619	0.0383472
Ppp1r3c	-0.612916	1.73483e-07	2.05407e-05
Angptl3	-0.395735	1.87972e-05	0.00117624
Slc2a2	-0.216528	0.0020835	0.0465109
Angptl2	-0.432652	0.000617663	0.0184186
Serpine1	-0.313431	0.00133717	0.0329573
Hmox1	-0.349231	2.09232e-07	2.42971e-05
Adrb2	-0.496876	1.80497e-07	2.11637e-05
Ddit4	-0.202442	0.0016737	0.039402
Plin4	-0.416651	1.65086e-11	5.03832e-09
Rora	-0.200183	0.000188132	0.0077545
Ifi44	-1.00801	1.18738e-10	3.1174e-08
Pparg	-0.347436	0.000387677	0.0131887
Arg1	-0.333871	4.12262e-05	0.00227346
Slc10a1	-0.534956	7.49841e-06	0.000542265
Rgs2	-0.885428	4.4713e-20	6.74998e-17
Sdc4	-0.189768	0.000847192	0.0234668
Leap2	-0.443426	2.18057e-05	0.00132335
Porcn	-0.483778	6.55579e-06	0.00048873
Fpgt	-0.23927	0.0013145	0.0325979
Irf9	-0.230413	0.00170509	0.0399077
Lgals3bp	-0.190106	0.000508119	0.0161488
Synpo	-0.264743	7.03255e-06	0.000517879
Adora1	-0.565359	1.30138e-08	2.04114e-06
Flt1	-0.749039	1.2456e-12	5.57154e-10
Rtp4	-0.46806	0.000414273	0.0138592
Vldlr	-0.337819	0.000174099	0.0072754
Irf7	-0.273886	0.00217811	0.0478815
Parp14	-0.185348	0.00219687	0.0480053
Zbp1	-0.564868	0.00218664	0.0479275
Orm2	0.324645	7.53478e-07	7.52046e-05
Lcn2	0.241846	0.00057353	0.0174912
Thbs1	0.442195	3.03157e-09	5.72068e-07
Actb	0.236334	0.000144176	0.00639328
F3	0.334058	1.41549e-06	0.000129507
Tpm2	0.518549	3.0494e-15	1.93829e-12
Acta1	0.714038	2.52783e-13	1.38766e-10
Actc1	0.765009	5.90513e-09	1.04877e-06
Hk2	0.580948	0.000397937	0.013406
Myl9	0.372194	0.00047229	0.0152102
Il13ra1	0.569007	8.76332e-06	0.000615318
Ctsb	0.187597	0.00175008	0.0408026
Gadd45g	0.494427	2.6161e-05	0.0015412
Anxa2	0.280483	1.03033e-06	0.000100349
Irf5	0.449122	0.000464983	0.015015
Rexo2	0.171116	0.00132199	0.0327166
Ccn2	0.20957	0.000309476	0.0110578
Cdh1	0.291438	1.16404e-06	0.000111572
Col4a1	0.310848	3.20789e-07	3.49024e-05
Cyp2e1	0.304516	1.92781e-05	0.00120011
Ampd3	0.400571	0.000140299	0.00632238
Slc7a5	0.295044	0.00226312	0.0489973
Cd14	0.345202	0.000837538	0.0233063
Tes	0.211403	0.000373076	0.0127638
Anxa3	0.351885	1.39306e-08	2.15693e-06
Cstb	0.201906	0.000572898	0.0174912
Hif1a	0.266217	5.81102e-06	0.000447004
Oxct1	0.474029	4.66413e-06	0.000365771
Fmnl2	0.353047	4.29862e-05	0.00235975
Taldo1	0.224914	0.000146383	0.00645036
Saa3	0.742024	9.48108e-09	1.56853e-06
Gsn	1.06757	0.000100014	0.00475667
Cavin1	0.422215	6.51941e-06	0.00048873
Saa1	0.480423	1.27018e-10	3.19582e-08
Slc7a11	0.456611	0.000201901	0.00815506
Abcc4	0.578278	0.00100034	0.0264896
Spp1	0.53025	4.56368e-08	6.33513e-06
Anln	0.457875	0.000167841	0.00709088
Mki67	0.667249	1.58168e-06	0.000142552
Igfbp4	0.194032	0.00102983	0.0270376
Scd2	0.261882	0.000707344	0.020476
Cdk6	0.227321	0.000156307	0.00676604
Col4a2	0.506553	8.69173e-13	4.03731e-10
Uhrf1	0.687221	0.000244158	0.0093019
Ccnd1	0.961203	2.41436e-08	3.51304e-06
Cxcl16	0.382009	3.97942e-07	4.17908e-05
Itga3	0.402026	7.91299e-09	1.34599e-06
Ucp2	0.405098	0.000291798	0.0106146
Erdr1	1.42846	6.71672e-06	0.000497656
Noct	0.387985	7.36239e-06	0.000535636
Ccn4	1.08673	0.00210804	0.0468761
Itih2	0.285587	5.01363e-06	0.000388139
Plg	0.425714	1.66873e-11	5.03832e-09
Papss2	0.254424	3.1009e-05	0.00178331
Efnb2	1.28427	0.000456199	0.0148735
Fgg	0.397762	2.73197e-10	6.22527e-08
Ldlr	0.197049	0.000575873	0.0175184
Fgb	0.321917	6.88169e-07	6.92584e-05
Fga	0.268284	4.0944e-05	0.00226826
Mbl2	0.186604	0.00218058	0.0478815
Fst	0.3751	1.10881e-08	1.78547e-06
Plaur	0.56305	6.41554e-16	4.55767e-13
Ptgds	2.17995	4.11971e-09	7.53845e-07
Nnmt	0.291272	0.000303657	0.0108821
Ehd1	0.203974	0.00048245	0.0154961
Tspo	0.192208	0.00195313	0.0443382
Msn	0.501981	7.57062e-13	3.65721e-10
Vim	0.413721	1.25129e-10	3.19582e-08
Lyve1	0.844287	0.00156363	0.0377417
Ran	0.208439	0.000632279	0.0187617
Ly6d	0.630668	0.00200256	0.0452172
Plscr1	0.346612	3.03113e-07	3.35843e-05
Arl4c	0.54654	0.00015416	0.00669707
Phlda1	0.275675	0.00119751	0.0301299
Phldb2	0.188693	0.00185313	0.0424492
Gjb2	0.193315	0.00226385	0.0489973
Gpx1	0.320845	2.29307e-07	2.58817e-05
Acta2	0.824431	3.765e-05	0.00210509
Tmsb4x	0.287029	4.12715e-06	0.000330528
Cd63	0.275114	0.000133285	0.00602877
Sri	0.203655	0.00143936	0.0349761
Creld2	0.369534	0.000336894	0.0117642
Lgals3	0.658792	8.57241e-19	1.03529e-15
Csrp1	0.460586	1.32123e-11	4.19907e-09
Hk1	0.588198	3.38556e-05	0.00190174
